# Supplementary material for: Event-Dataset: Temporal information retrieval and text classification dataset
Source: Data Brief. 2019 May 23;25:104048. doi: 10.1016/j.dib.2019.104048 (PMC6554222; doi:10.1016/j.dib.2019.104048)
Supplement: Multimedia component 2 [file mmc2.zip]

Archive with 3,006 entries (2,971 files):
- Event-Dataset/10c/
- Event-Dataset/10c/1.txt
- Event-Dataset/10c/10.txt
- Event-Dataset/10c/11.txt
- Event-Dataset/10c/12.txt
- Event-Dataset/10c/13.txt
- Event-Dataset/10c/14.txt
- Event-Dataset/10c/15.txt
- Event-Dataset/10c/16.txt
- Event-Dataset/10c/17.txt
- Event-Dataset/10c/18.txt
- Event-Dataset/10c/19.txt
- Event-Dataset/10c/2.txt
- Event-Dataset/10c/20.txt
- Event-Dataset/10c/21.txt
- Event-Dataset/10c/22.txt
- Event-Dataset/10c/23.txt
- Event-Dataset/10c/24.txt
- Event-Dataset/10c/25.txt
- Event-Dataset/10c/26.txt
- Event-Dataset/10c/27.txt
- Event-Dataset/10c/28.txt
- Event-Dataset/10c/29.txt
- Event-Dataset/10c/3.txt
- Event-Dataset/10c/30.txt
- Event-Dataset/10c/31.txt
- Event-Dataset/10c/32.txt
- Event-Dataset/10c/33.txt
- Event-Dataset/10c/34.txt
- Event-Dataset/10c/35.txt
- Event-Dataset/10c/36.txt
- Event-Dataset/10c/37.txt
- Event-Dataset/10c/38.txt
- Event-Dataset/10c/39.txt
- Event-Dataset/10c/4.txt
- Event-Dataset/10c/40.txt
- Event-Dataset/10c/41.txt
- Event-Dataset/10c/42.txt
- Event-Dataset/10c/43.txt
- Event-Dataset/10c/44.txt
- Event-Dataset/10c/45.txt
- Event-Dataset/10c/46.txt
- Event-Dataset/10c/47.txt
- Event-Dataset/10c/48.txt
- Event-Dataset/10c/49.txt
- Event-Dataset/10c/5.txt
- Event-Dataset/10c/50.txt
- Event-Dataset/10c/51.txt
- Event-Dataset/10c/52.txt
- Event-Dataset/10c/53.txt
- Event-Dataset/10c/54.txt
- Event-Dataset/10c/55.txt
- Event-Dataset/10c/56.txt
- Event-Dataset/10c/57.txt
- Event-Dataset/10c/58.txt
- Event-Dataset/10c/59.txt
- Event-Dataset/10c/6.txt
- Event-Dataset/10c/60.txt
- Event-Dataset/10c/61.txt
- Event-Dataset/10c/62.txt
- Event-Dataset/10c/63.txt
- Event-Dataset/10c/64.txt
- Event-Dataset/10c/65.txt
- Event-Dataset/10c/66.txt
- Event-Dataset/10c/67.txt
- Event-Dataset/10c/68.txt
- Event-Dataset/10c/69.txt
- Event-Dataset/10c/7.txt
- Event-Dataset/10c/70.txt
- Event-Dataset/10c/71.txt
- Event-Dataset/10c/72.txt
- Event-Dataset/10c/73.txt
- Event-Dataset/10c/74.txt
- Event-Dataset/10c/75.txt
- Event-Dataset/10c/76.txt
- Event-Dataset/10c/8.txt
- Event-Dataset/10c/9.txt
- Event-Dataset/10c/rel-jud.xlsx
- Event-Dataset/11c/
- Event-Dataset/11c/1.txt
- Event-Dataset/11c/10.txt
- Event-Dataset/11c/11.txt
- Event-Dataset/11c/12.txt
- Event-Dataset/11c/13.txt
- Event-Dataset/11c/14.txt
- Event-Dataset/11c/15.txt
- Event-Dataset/11c/16.txt
- Event-Dataset/11c/17.txt
- Event-Dataset/11c/18.txt
- Event-Dataset/11c/19.txt
- Event-Dataset/11c/2.txt
- Event-Dataset/11c/20.txt
- Event-Dataset/11c/21.txt
- Event-Dataset/11c/22.txt
- Event-Dataset/11c/23.txt
- Event-Dataset/11c/24.txt
- Event-Dataset/11c/25.txt
- Event-Dataset/11c/26.txt
- Event-Dataset/11c/27.txt
- Event-Dataset/11c/28.txt
- Event-Dataset/11c/29.txt
- Event-Dataset/11c/3.txt
- Event-Dataset/11c/30.txt
- Event-Dataset/11c/31.txt
- Event-Dataset/11c/32.txt
- Event-Dataset/11c/33.txt
- Event-Dataset/11c/34.txt
- Event-Dataset/11c/35.txt
- Event-Dataset/11c/36.txt
- Event-Dataset/11c/37.txt
- Event-Dataset/11c/38.txt
- Event-Dataset/11c/39.txt
- Event-Dataset/11c/4.txt
- Event-Dataset/11c/40.txt
- Event-Dataset/11c/41.txt
- Event-Dataset/11c/42.txt
- Event-Dataset/11c/43.txt
- Event-Dataset/11c/44.txt
- Event-Dataset/11c/45.txt
- Event-Dataset/11c/46.txt
- Event-Dataset/11c/47.txt
- Event-Dataset/11c/48.txt
- Event-Dataset/11c/49.txt
- Event-Dataset/11c/5.txt
- Event-Dataset/11c/50.txt
- Event-Dataset/11c/51.txt
- Event-Dataset/11c/52.txt
- Event-Dataset/11c/53.txt
- Event-Dataset/11c/54.txt
- Event-Dataset/11c/55.txt
- Event-Dataset/11c/56.txt
- Event-Dataset/11c/57.txt
- Event-Dataset/11c/58.txt
- Event-Dataset/11c/59.txt
- Event-Dataset/11c/6.txt
- Event-Dataset/11c/60.txt
- Event-Dataset/11c/61.txt
- Event-Dataset/11c/62.txt
- Event-Dataset/11c/63.txt
- Event-Dataset/11c/7.txt
- Event-Dataset/11c/8.txt
- Event-Dataset/11c/9.txt
- Event-Dataset/11c/rel-jud.xlsx
- Event-Dataset/12c/
- Event-Dataset/12c/1.txt
- Event-Dataset/12c/10.txt
- Event-Dataset/12c/11.txt
- Event-Dataset/12c/12.txt
- Event-Dataset/12c/13.txt
- Event-Dataset/12c/14.txt
- Event-Dataset/12c/15.txt
- Event-Dataset/12c/16.txt
- Event-Dataset/12c/17.txt
- Event-Dataset/12c/18.txt
- Event-Dataset/12c/19.txt
- Event-Dataset/12c/2.txt
- Event-Dataset/12c/20.txt
- Event-Dataset/12c/21.txt
- Event-Dataset/12c/22.txt
- Event-Dataset/12c/23.txt
- Event-Dataset/12c/24.txt
- Event-Dataset/12c/25.txt
- Event-Dataset/12c/26.txt
- Event-Dataset/12c/27.txt
- Event-Dataset/12c/28.txt
- Event-Dataset/12c/29.txt
- Event-Dataset/12c/3.txt
- Event-Dataset/12c/30.txt
- Event-Dataset/12c/31.txt
- Event-Dataset/12c/32.txt
- Event-Dataset/12c/33.txt
- Event-Dataset/12c/34.txt
- Event-Dataset/12c/35.txt
- Event-Dataset/12c/36.txt
- Event-Dataset/12c/37.txt
- Event-Dataset/12c/38.txt
- Event-Dataset/12c/39.txt
- Event-Dataset/12c/4.txt
- Event-Dataset/12c/40.txt
- Event-Dataset/12c/41.txt
- Event-Dataset/12c/42.txt
- Event-Dataset/12c/43.txt
- Event-Dataset/12c/44.txt
- Event-Dataset/12c/45.txt
- Event-Dataset/12c/46.txt
- Event-Dataset/12c/47.txt
- Event-Dataset/12c/48.txt
- Event-Dataset/12c/49.txt
- Event-Dataset/12c/5.txt
- Event-Dataset/12c/50.txt
- Event-Dataset/12c/51.txt
- Event-Dataset/12c/52.txt
- Event-Dataset/12c/53.txt
- Event-Dataset/12c/54.txt
- Event-Dataset/12c/55.txt
- Event-Dataset/12c/56.txt
- Event-Dataset/12c/57.txt
- Event-Dataset/12c/58.txt
- Event-Dataset/12c/59.txt
- Event-Dataset/12c/6.txt
- Event-Dataset/12c/60.txt
- Event-Dataset/12c/61.txt
- Event-Dataset/12c/62.txt
- Event-Dataset/12c/63.txt
- Event-Dataset/12c/64.txt
- Event-Dataset/12c/65.txt
- Event-Dataset/12c/66.txt
- Event-Dataset/12c/67.txt
- Event-Dataset/12c/68.txt
- Event-Dataset/12c/69.txt
- Event-Dataset/12c/7.txt
- Event-Dataset/12c/70.txt
- Event-Dataset/12c/71.txt
- Event-Dataset/12c/72.txt
- Event-Dataset/12c/73.txt
- Event-Dataset/12c/74.txt
- Event-Dataset/12c/75.txt
- Event-Dataset/12c/76.txt
- Event-Dataset/12c/77.txt
- Event-Dataset/12c/78.txt
- Event-Dataset/12c/79.txt
- Event-Dataset/12c/8.txt
- Event-Dataset/12c/80.txt
- Event-Dataset/12c/81.txt
- Event-Dataset/12c/82.txt
- Event-Dataset/12c/83.txt
- Event-Dataset/12c/84.txt
- Event-Dataset/12c/85.txt
- Event-Dataset/12c/86.txt
- Event-Dataset/12c/87.txt
- Event-Dataset/12c/88.txt
- Event-Dataset/12c/89.txt
- Event-Dataset/12c/9.txt
- Event-Dataset/12c/90.txt
- Event-Dataset/12c/rel-jud.xlsx
- Event-Dataset/13c/
- Event-Dataset/13c/1.txt
- Event-Dataset/13c/10.txt
- Event-Dataset/13c/11.txt
- Event-Dataset/13c/12.txt
- Event-Dataset/13c/13.txt
- Event-Dataset/13c/14.txt
- Event-Dataset/13c/15.txt
- Event-Dataset/13c/16.txt
- Event-Dataset/13c/17.txt
- Event-Dataset/13c/18.txt
- Event-Dataset/13c/19.txt
- Event-Dataset/13c/2.txt
- Event-Dataset/13c/20.txt
- Event-Dataset/13c/21.txt
- Event-Dataset/13c/22.txt
- Event-Dataset/13c/23.txt
- Event-Dataset/13c/24.txt
- Event-Dataset/13c/25.txt
- Event-Dataset/13c/26.txt
- Event-Dataset/13c/27.txt
- Event-Dataset/13c/28.txt
- Event-Dataset/13c/29.txt
- Event-Dataset/13c/3.txt
- Event-Dataset/13c/30.txt
- Event-Dataset/13c/31.txt
- Event-Dataset/13c/32.txt
- Event-Dataset/13c/33.txt
- Event-Dataset/13c/34.txt
- Event-Dataset/13c/35.txt
- Event-Dataset/13c/36.txt
- Event-Dataset/13c/37.txt
- Event-Dataset/13c/38.txt
- Event-Dataset/13c/39.txt
- Event-Dataset/13c/4.txt
- Event-Dataset/13c/40.txt
- Event-Dataset/13c/41.txt
- Event-Dataset/13c/42.txt
- Event-Dataset/13c/43.txt
- Event-Dataset/13c/44.txt
- Event-Dataset/13c/45.txt
- Event-Dataset/13c/46.txt
- Event-Dataset/13c/47.txt
- Event-Dataset/13c/48.txt
- Event-Dataset/13c/49.txt
- Event-Dataset/13c/5.txt
- Event-Dataset/13c/50.txt
- Event-Dataset/13c/51.txt
- Event-Dataset/13c/52.txt
- Event-Dataset/13c/53.txt
- Event-Dataset/13c/54.txt
- Event-Dataset/13c/55.txt
- Event-Dataset/13c/56.txt
- Event-Dataset/13c/57.txt
- Event-Dataset/13c/58.txt
- Event-Dataset/13c/59.txt
- Event-Dataset/13c/6.txt
- Event-Dataset/13c/60.txt
- Event-Dataset/13c/61.txt
- Event-Dataset/13c/62.txt
- Event-Dataset/13c/63.txt
- Event-Dataset/13c/64.txt
- Event-Dataset/13c/65.txt
- Event-Dataset/13c/66.txt
- Event-Dataset/13c/67.txt
[truncated: 2,706 more entries]
