# Supplementary material for: Event-Dataset: Temporal information retrieval and text classification dataset
Source: Data Brief. 2019 May 23;25:104048. doi: 10.1016/j.dib.2019.104048 (PMC6554222; doi:10.1016/j.dib.2019.104048)
Supplement: Multimedia component 2 [file mmc2.zip › Event-Dataset/10c/18.txt]

 "Havana, Cuba (CNN) Former Cuban leader Fidel Castro was a legendary survivor -- besting what Cuban officials say were more than 600 attempts to kill him.
He lived much of his long life in the spotlight -- and much of it in the cross hairs -- surviving a half century of assassination plots.
In a column titled "The Birthday" that was published in Cuban-state media on his 90th birthday August 13, Castro wrote that his younger brother Raul would have replaced him had "the adversary been successful in their plans of elimination. I almost laughed at the Machiavellian plans of the US Presidents."
As that milestone birthday approached, mortality was very much on Fidel Castro's mind.
His would-be assassins are alleged to have plotted to kill him in a variety of ways, including poisoning him, dosing his dive suit with fatal botulism and blowing him up during a speech. Many of the plots were spectacular failures. More Wile E. Coyote than Jason Bourne.
"More people have tried to murder the world's most famous socialist than any man alive," according to the 2006 British documentary "638 Ways to Kill Castro."
Today, Cuban officials claim Castro survived more than 600 attempts on his life, a figure that is impossible to confirm.
"If surviving assassination attempts were an Olympic event, I would win the gold medal," Castro liked to tell interviewers.
His reputation as a cheater of death took hold early. As a young revolutionary he was reported dead twice by Cuba's press -- "perishing" once when he led a failed uprising against a military barracks and again when he returned from exile by boat with a guerrilla force.
The number of people wanting Castro dead -- or at least gone -- rose after he seized power in 1959, took over US property on the island, embraced the Soviet Union and forced thousands of Cubans into exile.
Few had as much reason to want Castro dead as the American mafia. Before the revolution, US mobsters paid off Cuban officials to let them operate hotels, casinos and brothels on the island, just 90 miles from Florida but well out of US jurisdiction.
Castro brought the party to a crashing halt, seizing the mobsters' casinos and hotels and sending them scurrying back to the States.
And that led to an unusual partnership.
A CIA agent met with mobster Sam Giancana in Miami in 1960. Giancana agreed to help the American government kill Castro and even said the mob would waive their usual fee, according to declassified CIA reports.
Cyanide pills were delivered via the mob's contacts to the former Hilton Hotel in Havana, now nationalized and renamed the Hotel Habana Libre, the CIA documents show. It served chocolate milkshakes that Castro adored.
But on the night that Castro turned up, it all went wrong for the mob assassin, according to Fabián Escalante, a retired Cuban intelligence officer who looked after Castro for decades.
"They ordered a chocolate milkshake, and in the rush and nervousness brought on by the moment for which he had prepared himself for over a year, he broke the capsule of poison while trying to pick it up, as it had stuck to the shelf of the freezer in which it was hidden," Escalante wrote in his book "Executive Action: 634 Ways to Kill Fidel Castro."
The CIA tried pills again, recruiting an erstwhile lover of Castro's to deliver the poison.
Marita Lorenz had met and fallen in love with Castro shortly after the revolution, she wrote in her 1993 memoir, "Marita: One Woman's Extraordinary Tale of Love and Espionage from Castro to Kennedy."
They had a whirlwind romance, but then, Lorenz wrote, the CIA recruited her when she visited the United States.
She was sent back to Cuba with poison pills, Lorenz remembered. But when she got to Havana, she found that the pills had dissolved in the jar of face cream where she had hidden them and, worse yet, Castro was aware of the plot.
"Are you here to kill me?" Lorenz recalled Castro asking her, and then handing her his pistol as they met in a hotel suite for a tryst. Instead of shooting Castro, according to Lorenz, she fell into the Cuban leader's arms.
Following the disastrous 1961 Bay of Pigs invasion, more than 1,000 CIA-trained Cuban exiles were taken prisoner by Castro's forces.
The US government sent attorney James B. Donovan to negotiate the exiles' release directly with Castro.
He spent months talking with Castro, even bringing his son along. The relationship developed and Castro took the Americans along for one of his favorite activities, spear fishing in Cuba's crystalline waters. Those outings inspired a new CIA assassination plot: the toxic dive suit.
But, according to the CIA document, Donovan turned down the dive suit he was to present to Castro because he had already given one to the Cuban leader as a gift.
Over the decades Castro became one of the longest-ruling heads of state in the world, but the plots against him never abated. According to Escalante, Castro was targeted with sniper rifles, explosive-laden baseballs, poisoned cigars and pistols disguised as news cameras. All failed.
Even in his fifth decade of power, Castro was still calling out plots against him. In 2000 at the 10th Ibero-American Summit of Latin American and European leaders in Panama, Castro publicly denounced what he said was another attempt about to be made against him.
Posada was a Cuban exile and former soldier in the CIA sabotage campaign against the Cuban government. He had been accused by Cuban officials in the 1976 downing of a Cubana airliner and the 1997 bombings of hotels in Havana.
Posada, his face riddled with scars from what he said was a failed attempt by Cuban agents to kill him, has at various times both denied and admitted playing a role in the airplane and hotel bombings.
The plan, Castro said, was to blow him up while he gave a speech to a Panamanian university.
Panamanian police arrested Posada and three other Cuban exiles who were indeed in the country. The men were convicted of endangering public safety but then controversially pardoned.
Despite the constant threat of assassination, it was not a bomb or cyanide capsule that removed Castro from power but a botched medical operation.
In 2006, having given up his beloved cigars and switched to a mostly vegetarian diet for health reasons, Castro was afflicted by an intestinal ailment.
Increasingly infirm, Castro still traveled with heavy security in the last months of his life, though he was rarely spotted in public.
But on his birthday in August, Castro's presence was again felt. Around Cuba, the government posted signs reading, "Long live Fidel."",
<Date> null, <Category> "Fidel castro retries 2008",
<Title> "Cuba's Fidel Castro survived assassination attempts, officials say"}
