# Supplementary material for: Event-Dataset: Temporal information retrieval and text classification dataset
Source: Data Brief. 2019 May 23;25:104048. doi: 10.1016/j.dib.2019.104048 (PMC6554222; doi:10.1016/j.dib.2019.104048)
Supplement: Multimedia component 2 [file mmc2.zip › Event-Dataset/10c/34.txt]

 "ISLAMABAD: On death of Fidel Castro, PTI Chief Imran Khan has said that the world lost an iconic revolutionary leader who liberated his nation from all vestiges of imperialism.
In a series of tweets, the PTI Chief also hailed Castro’s vision to defend his national identity against all odds.
Imran recalled Cuba’s help in deadly Kashmir earthquake: “We in Pakistan will always remember with gratitude Cuba's support on the ground in the aftermath of the 2005 earthquake”.",
<Date> null, <Category> "Fidel castro retries 2008",
<Title> "Fidel Castro was a revolutionary leader: Imran Khan"}
