# Supplementary material for: Event-Dataset: Temporal information retrieval and text classification dataset
Source: Data Brief. 2019 May 23;25:104048. doi: 10.1016/j.dib.2019.104048 (PMC6554222; doi:10.1016/j.dib.2019.104048)
Supplement: Multimedia component 2 [file mmc2.zip › Event-Dataset/10c/38.txt]

 "From revolution to Raul: A brief history of Cuba",
<Date> null, <Category> "Fidel castro retries 2008",
<Title> "From revolution to Raul: A brief history of Cuba"}
