# Supplementary material for: Event-Dataset: Temporal information retrieval and text classification dataset
Source: Data Brief. 2019 May 23;25:104048. doi: 10.1016/j.dib.2019.104048 (PMC6554222; doi:10.1016/j.dib.2019.104048)
Supplement: Multimedia component 2 [file mmc2.zip › Event-Dataset/10c/6.txt]

 "Ever since he was sidelined by illness from his role as Cuba’s leader in 2006, Fidel Castro loomed like a historical shadow. El barbudo (the bearded one), as he was known, was present in the occasional staged photograph or rambling newspaper editorial but no longer a part of daily life in the country he had micromanaged since the revolution he led in 1959. (Castro, quite famously, involved himself in everything from sugar harvests to cow breeding.)
But his death last week at the age of 90 nonetheless marks a titanic turning point for Cubans. Among them: The country’s artists. For nearly six decades, culture has been tightly controlled by the government, both through patronage and censorship. And even though Castro’s death may not bring immediate liberties to artists in search of free expression, it does mark a tremendous psychological milestone.
“It’s really an important moment,” says independent curator Dan Cameron. The former Orange County Museum of Art chief curator has been traveling to Cuba for more than two decades and was in the country last year to conduct research for one of the Pacific Standard Time exhibitions to be held in Southern California next year.
“[Castro] was the most potent living symbol of the revolutionary period of the 20th century — and not just for Cubans,” he explains. “For many Latin Americans, for people around the world, including people who were born many decades after the revolution happened, he is a really important symbol of defiance.”
And Castro’s continuing presence, however slight in his declining years, still held a psychic weight.
“There has been a resistance to change, whether consciously or not, as long as he was taking breath,” adds Cameron. “But with his death, it’s hard to imagine that things will stay the same.”
None of this means that freedom of expression is going to blossom in Cuba overnight.
In fact, on Saturday, Cuban dissident artist Danilo Maldonado Machado, known as “El Sexto,” was reportedly taken into custody by the authorities after celebrating Castro’s death on social media. Moreover, the authorities have banned live music and alcohol around the country during an official nine-day period of mourning (to the dismay of international tourists).
Tania Bruguera, a Cuban-born artist who was detained on multiple occasions by authorities in Havana early last year after attempting to stage a performance about free speech, notes that though Castro is gone, his brother Raul, who has managed the country for the last decade, is still firmly in charge.
“We will have to wait and see,” she stated via email from Cambridge, where she is on a fellowship at Harvard University. “Raul has demonstrated to like secrecy, closed-door negotiation meetings and not sharing with his people or even with the press what he is doing.”
Darrel Couturier, of L.A.’s Couturier Gallery, who has represented Cuban artists in Southern California since the 1990s and travels to the island regularly, concurs. “I don’t think any immediate changes will happen,” he says. “The government is more or less the same.”
Bruguera, a Cuban national who divides her time between Cuba, the U.S. and Europe, is in the midst of staging a satirical, long-term performance piece that comments on the lack of democracy on the island: She recently announced that she is running for president of Cuba when Raul steps down in 2018 — a futile act in a one-party state that doesn’t hold presidential elections.
Fidel’s death, she says, gives the topic greater urgency.
“I think it is more pertinent than ever to exercise the right to access power by anyone who wants to make some change,” she writes. “It is a good civic exercise to think you can have something to say in the new view of Cuba.”
Although change may not happen overnight, it is nonetheless afoot — and has been for some time. Fidel’s slow fade from the public eye and Cuba’s ongoing social and political opening, including the reestablishment of diplomatic ties with the U.S., has already led to shifts in how artists operate and how art is made.
“I don’t think the themes addressed in contemporary Cuban art are as focused on the political and social conditions as they were, as [Castro] once defined them,” says Couturier, who is currently showing the work of a trio of contemporary Cuban artists in his gallery. “Cuban artists have gone and moved on to a more international community and become a part of the world.”
Cameron, likewise, has worked with a number of Cuban artists who live and work internationally, including Bruguera, sculptor Alexandre Arrechea and the collective Los Carpinteros — all of whom have shown at major museums around the U.S.
“You have these artists who are used to working in Europe and traveling around the world and they to go to Florida and they work in United States,” he says. “Coming back to Cuba, coming face to face with the absence of freedoms in their home country, makes it more unsustainable over time to maintain a lack of freedom.”
For specific artists, he adds, the situation is even more delicate.
“If you look at Tania Bruguera’s situation — the face-off she had with the state security apparatus,” Cameron says “something like that starts to look really unsustainable after Castro’s death.”",
<Date> null, <Category> "Fidel castro retries 2008",
<Title> "Art after Fidel: What Castro's death means for a rising generation of Cuban artists"}
