# Supplementary material for: Event-Dataset: Temporal information retrieval and text classification dataset
Source: Data Brief. 2019 May 23;25:104048. doi: 10.1016/j.dib.2019.104048 (PMC6554222; doi:10.1016/j.dib.2019.104048)
Supplement: Multimedia component 2 [file mmc2.zip › Event-Dataset/10c/68.txt]

 "El Rey de España Felipe VI y el presidente del gobierno, Mariano Rajoy, viajarán a Cuba en los próximos meses según trascendió luego de que el canciller cubano Bruno Rodríguez extendiera una invitación para visitar la isla a las máximas autoridades del país europeo.
La visita se realizará antes de que el mandatario Raúl Castro se retire del gobierno en febrero del 2018 y pretende reforzar los vínculos entre España y La Habana, explicaron fuentes diplomáticas.
Rodríguez llegó a España en visita oficial y fue recibido por las principales autoridades del país ibérico. Tras entablar conversaciones con Felipe VI y Rajoy, se reunió con importantes personalidades de la política, como el expresidente del gobierno José Luis Rodríguez Zapatero, y Pablo Iglesias, secretario general de la agrupación Podemos, tercera fuerza política en el país.
El canciller llegó a España luego de que la Unión Europea aprobara el pasado año un acuerdo para derogar la Posición Común contra Cuba, impulsada por el gobierno de José María Aznar, que condicionaba la cooperación con la isla a avances en “materia de derechos humanos y libertades fundamentales”.
“Nos encontramos en un verdadero punto de inflexión en las relaciones entre la UE y Cuba (…) Mediante este nuevo acuerdo, la UE muestra su disposición a apoyar el proceso de modernización económica y social de Cuba”, dijo la jefa de la diplomacia europea, Federica Mogherini, al firmar en acuerdo en Bruselas en representación de los 28 países que integran el bloque regional.
Con su próxima visita, Rajoy será el primer presidente español en viajar a la isla tras el socialista Felipe González, quien lo hizo en 1986. El Rey Juan Carlos, por su parte, estuvo junto al ex presidente José María Aznar en 1999 para participar en una Cumbre Iberoamericana.
Don Juan Carlos, ya con el título de Rey Emérito, se desplazó a la Habana para participar en las honras fúnebres de Fidel Castro .
Rajoy, en cambio, fue criticado desde los medios españoles por no asistir a la despedida del líder cubano, a quien, sin embargo, calificó “como una figura de calado histórico”.
España ha consolidado su presencia en la nación caribeña a través de los negocios de numerosas empresas —sobre todo en el sector hotelero— y de la naturalización como españoles de más de 100 000 cubanos mediante la Ley de Nietos, aprobada por el gobierno de José Luis Rodríguez Zapatero.
La influencia de España en Cuba podrá salir fortalecida luego de que el Rey Felipe VI y Rajoy cumplan con su agenda en Cuba antes del próximo mes de febrero, una fecha determinante en los destinos de la nación caribeña.",
<Date> "2017-04-19T01:48:33+02:00",
<Category> "Fidel castro retries 2008",
<Title> "Rey de España y Rajoy realizarán visita oficial a Cuba"}
