# Supplementary material for: Event-Dataset: Temporal information retrieval and text classification dataset
Source: Data Brief. 2019 May 23;25:104048. doi: 10.1016/j.dib.2019.104048 (PMC6554222; doi:10.1016/j.dib.2019.104048)
Supplement: Multimedia component 2 [file mmc2.zip › Event-Dataset/10c/9.txt]

 "HAVANA - Former President Fidel Castro, who led a rebel army to victory in Cuba, embraced Soviet-style communism and defied the power of 10 U.S. presidents during his half century rule, has died at age 90.
With a shaking voice, President Raul Castro said on state television that his older brother died at 10:29 p.m. Friday. He ended the announcement by shouting the revolutionary slogan: "Toward victory, always!"
Castro's reign over the island-nation 90 miles (145 kilometers) from Florida was marked by the U.S.-backed Bay of Pigs invasion in 1961 and the Cuban Missile Crisis a year later that brought the world to the brink of nuclear war. The bearded revolutionary, who survived a crippling U.S. trade embargo as well as dozens, possibly hundreds, of assassination plots, died 10 years after ill health forced him to hand power over to Raul.
Castro overcame imprisonment at the hands of dictator Fulgencio Batista, exile in Mexico and a disastrous start to his rebellion before triumphantly riding into Havana in January 1959 to become, at age 32, the youngest leader in Latin America. For decades, he served as an inspiration and source of support to revolutionaries from Latin America to Africa.
His commitment to socialism was unwavering, though his power finally began to fade in mid-2006 when a gastrointestinal ailment forced him to hand over the presidency to Raul in 2008, provisionally at first and then permanently. His defiant image lingered long after he gave up his trademark Cohiba cigars for health reasons and his tall frame grew stooped.
"Socialism or death" remained Castro's rallying cry even as Western-style democracy swept the globe and other communist regimes in China and Vietnam embraced capitalism, leaving this island of 11 million people an economically crippled Marxist curiosity.
He survived long enough to see Raul Castro negotiate an opening with U.S. President Barack Obama on Dec. 17, 2014, when Washington and Havana announced they would move to restore diplomatic ties for the first time since they were severed in 1961. He cautiously blessed the historic deal with his lifelong enemy in a letter published after a monthlong silence.
Carlos Rodriguez, 15, was sitting in Havana's Miramar neighborhood when he heard that Fidel Castro had died.
"Fidel? Fidel?" he said, slapping his head in shock. "That's not what I was expecting. One always thought that he would last forever. It doesn't seem true."
"It's a tragedy," said 22-year-old nurse Dayan Montalvo. "We all grew up with him. I feel really hurt by the news that we just heard."
Fidel Castro Ruz was born Aug. 13, 1926, in eastern Cuba's sugar country, where his Spanish immigrant father worked first recruiting labor for U.S. sugar companies and later built up a prosperous plantation of his own.
Castro attended Jesuit schools, then the University of Havana, where he received law and social science degrees. His life as a rebel began in 1953 with a reckless attack on the Moncada military barracks in the eastern city of Santiago. Most of his comrades were killed and Fidel and his brother Raul went to prison.
Fidel turned his trial defense into a manifesto that he smuggled out of jail, famously declaring, "History will absolve me."
Freed under a pardon, Castro fled to Mexico and organized a rebel band that returned in 1956, sailing across the Gulf of Mexico to Cuba on a yacht named Granma. After losing most of his group in a bungled landing, he rallied support in Cuba's eastern Sierra Maestra mountains.
Three years later, tens of thousands spilled into the streets of Havana to celebrate Batista's downfall and catch a glimpse of Castro as his rebel caravan arrived in the capital on Jan. 8, 1959.
The U.S. was among the first to formally recognize his government, cautiously trusting Castro's early assurances he merely wanted to restore democracy, not install socialism.
Within months, Castro was imposing radical economic reforms. Members of the old government went before summary courts, and at least 582 were shot by firing squads over two years. Independent newspapers were closed and in the early years, homosexuals were herded into camps for "re-education."
In 1964, Castro acknowledged holding 15,000 political prisoners. Hundreds of thousands of Cubans fled, includingCastro's daughter Alina Fernandez Revuelta and his younger sister Juana.
Still, the revolution thrilled millions in Cuba and across Latin America who saw it as an example of how the seemingly arrogant Yankees could be defied. And many on the island were happy to see the seizure of property of the landed class, the expulsion of American gangsters and the closure of their casinos.
Castro's speeches, lasting up to six hours, became the soundtrack of Cuban life and his 269-minute speech to the U.N. General Assembly in 1960 set the world body's record for length that still stood more than five decades later.
As Castro moved into the Soviet bloc, Washington began working to oust him, cutting U.S. purchases of sugar, the island's economic mainstay. Castro, in turn, confiscated $1 billion in U.S. assets.
The American government imposed a trade embargo, banning virtually all U.S. exports to the island except for food and medicine, and it severed diplomatic ties on Jan. 3, 1961.
On April 16 of that year, Castro declared his revolution to be socialist, and the next day, about 1,400 Cuban exiles stormed the beach at the Bay of Pigs on Cuba's south coast. But the CIA-backed invasion failed.
The debacle forced the U.S. to give up on the idea of invading Cuba, but that didn't stop Washington and Castro'sexiled enemies from trying to do him in. By Cuban count, he was the target of more than 630 assassination plots by militant Cuban exiles or the U.S. government.
The biggest crisis of the Cold War between Washington and Moscow exploded on Oct. 22, 1962, when President John F. Kennedy announced there were Soviet nuclear missiles in Cuba and imposed a naval blockade of the island. Humankind held its breath, and after a tense week of diplomacy, Soviet leader Nikita Krushchev removed them. Never had the world felt so close to nuclear war.
Castro cobbled revolutionary groups together into the new Cuban Communist Party, with him as first secretary. Labor unions lost the right to strike. The Catholic Church and other religious institutions were harassed. Neighborhood "revolutionary defense committees" kept an eye on everyone.
Castro exported revolution to Latin American countries in the 1960s, and dispatched Cuban troops to Africa to fight Western-backed regimes in the 1970s. Over the decades, he sent Cuban doctors abroad to tend to the poor, and gave sanctuary to fugitive Black Panther leaders from the U.S.
But the collapse of the Soviet bloc ended billions in preferential trade and subsidies for Cuba, sending its economy into a tailspin. Castro briefly experimented with an opening to foreign capitalists and limited private enterprise.
As the end of the Cold War eased global tensions, many Latin American and European countries re-established relations with Cuba. In January 1998, Pope John Paul II visited a nation that had been officially atheist until the early 1990s.
Aided by a tourism boom, the economy slowly recovered and Castro steadily reasserted government control, stifling much of the limited free enterprise tolerated during harder times.
As flamboyant as he was in public, Castro tried to lead a discreet private life. He and his first wife, Mirta Diaz Balart, had one son before divorcing in 1956. Then, for more than four decades, Castro had a relationship with Dalia Soto del Valle. They had five sons together and were said to have married quietly in 1980.
By the time Castro resigned 49 years after his triumphant arrival in Havana, he was the world's longest ruling head of government, aside from monarchs.
In retirement, Castro voiced unwavering support as Raul slowly but deliberately enacted sweeping changes to the Marxist system he had built.
His longevity allowed the younger brother to consolidate control, perhaps lengthening the revolution well past both men's lives. In February 2013, Raul announced that he would retire as president in 2018 and named newly minted Vice President Miguel Diaz-Canel as his successor.
"I'll be 90 years old soon," Castro said at an April 2016 communist party congress where he made his most extensive public appearance in years. "Soon I'll be like all the others. The time will come for all of us, but the ideas of the Cuban Communists will remain as proof that on this planet, if one works with fervor and dignity, they can produce the material and cultural goods that human beings need and that need to be fought for without ever giving up."
June 1960 — Cuba nationalizes U.S.-owned oil refineries after they refuse to process Soviet oil. Nearly all other U.S. businesses expropriated by October.
October 1960 — Washington bans exports to Cuba, other than food and medicine.
October 1962 — U.S. blockade forces removal of Soviet nuclear missiles from Cuba. U.S. President John F. Kennedy agrees privately not to invade Cuba.
March 1968 — Castro's government takes over almost all private businesses.
April 1980 — Mariel boatlift: Cuba says anyone can leave; some 125,000 Cubans flee.
August 1994 — Castro declares he will not stop Cubans trying to leave; some 40,000 take to sea heading for United States.
July 31, 2006 — Castro announces has had operation, temporarily cedes power to brother Raul.
July 2010 — Castro re-emerges after years in seclusion, visiting a scientific institute, giving a TV interview, talking to academics and even taking in a dolphin show at the aquarium.
April 19, 2011 — Castro is replaced by his brother Raul as first secretary of the Communist Party, the last official post he held. The elder Castro made a brief appearance at the Congress, looking frail as a young aide guided him to his seat.
April 19, 2016 — Castro delivers a valedictory speech at the Communist Party's seventh Congress, declaring that "soon I'll be like all the others. The time will come for all of us, but the ideas of the Cuban Communists will remain."
Land: Largest island in Caribbean, covers 44,344 square miles, about size of Pennsylvania or Bulgaria. Rugged Sierra Maestra mountains at eastern end, but mostly flat or slightly rolling countryside.
People: Population more than 11 million. About half mixed-race, 35 percent white, 15 percent black, with scattering of people descended from Chinese and other non-European immigrants. Parts of population have traces of original Indian peoples, but indigenous cultures died out long ago. Life expectancy of nearly 78 years and infant mortality of about 4.5 deaths per 1,000 live births, lowest in Latin America.
Government: Head of government and state is president of the Council of State and president of Council of Ministers, positions Fidel Castro held until he resigned in February 2008. Castro's younger brother Raul elected by National Assembly to succeed him on Feb. 24, 2008.
Economy: Still recovering from economic crisis that began in 1990 after losing Soviet aid and trade. Cuba posted steady growth since late 1990s that slowed dangerously by 2014. Cuba blames economic problems on U.S. trade embargo; detractors blame inefficient centralized planning. After modest economic reforms in mid-1990s, the government reasserted more centralized control begining in 2004. In 2010, Raul Castro began reopening economy to limited free-market reforms and planned to lay off many state workers. Important sources of income include health services exported to Venezuela, tourism, sugar, nickel, tobacco, citrus, coffee, pharmaceuticals. Detente with U.S. announced in late December, 2014, raised hopes of faster growth.",
<Date> null, <Category> "Fidel castro retries 2008",
<Title> "Castro: Half a century of defying U.S."}
