# Supplementary material for: Event-Dataset: Temporal information retrieval and text classification dataset
Source: Data Brief. 2019 May 23;25:104048. doi: 10.1016/j.dib.2019.104048 (PMC6554222; doi:10.1016/j.dib.2019.104048)
Supplement: Multimedia component 2 [file mmc2.zip › Event-Dataset/11c/21.txt]

 "Research and Markets has announced the addition of the "Middle East Commercial Security Market - Forecast to 2021" report to their offering.
The commercial security market has been in the limelight for its growth across the Middle East for the past few years driven by increased investments and stringent regulatory policies. The demand for sophisticated security systems has seen an upswing, creating growth opportunities throughout the ecosystem. According to the report, the commercial security market in the Middle East is expected to expect double-digit growth by 2021.
Within the product segments, video surveillance accounted for a dominant share of the total market followed by access control and intruder detection. While favorable government policies facilitate demand generation, technology is playing an important role in helping to achieve better monitoring and control functions. The security market has been evolving in line with the global IT and telecom domain trends and hence is highly dynamic.
Of all the counties in this region, the Kingdom of Saudi Arabia (KSA) leads the market with the largest share. The fall in oil prices and rationalization of investment in infrastructure projects is expected to result in a temporary slowdown in the KSA market, but is expected to revive in the long term. The upcoming Expo 2020 and FIFA World Cup 2022 have enabled investment in large projects with sizeable trickle down to the security infrastructure. Qatar is expected to see the highest CAGR growth rate followed by the United Arab Emirates (UAE).
Among the commercial security end-user sectors, hospitality is likely to experience the highest growth followed by commercial buildings. The industrial and commercial end-user sectors will hold more than 50.0% share of the total market till the end of the forecast period.
Threat from cheaper competition and tight security budgets hamper prospects for commercial security suppliers.
For more information about this report visit http://www.researchandmarkets.com/research/w4g4k5/middle_east",
<Date> "2017-04-13T16:06:00.000Z",
<Category> "Fifa 2022",
<Title> "Middle East Commercial Security Market - Forecast to 2021 - Integration and Regulatory Environment Will Drive Market Growth - Research and Markets"}
