# Supplementary material for: Event-Dataset: Temporal information retrieval and text classification dataset
Source: Data Brief. 2019 May 23;25:104048. doi: 10.1016/j.dib.2019.104048 (PMC6554222; doi:10.1016/j.dib.2019.104048)
Supplement: Multimedia component 2 [file mmc2.zip › Event-Dataset/11c/44.txt]

 "Pejman Montazeri of Iran (left) and Ali Assasalla Thaimn of Qatar tussle for the ball in their Fifa 2018 World Cup qualifying match in Doha on March 23, in which Iran beat Qatar 1-0. Qatar is set to become the first host in the modern game not to have made the tournament on its own merit. Photo: Getty Images",
<Date> null, <Category> "Fifa 2022",
<Title> "Qatar’s World Cup dream turning into embarrassment"}
