# Supplementary material for: Event-Dataset: Temporal information retrieval and text classification dataset
Source: Data Brief. 2019 May 23;25:104048. doi: 10.1016/j.dib.2019.104048 (PMC6554222; doi:10.1016/j.dib.2019.104048)
Supplement: Multimedia component 2 [file mmc2.zip › Event-Dataset/11c/50.txt]

 "The new world record smashed AZF’s previous best which it set when it returfed Al Sadd Sports Club’s stadium in 2016 in just 14:40 hrs. The previous record of 18:00 hours was set in Europe and had stood for some time.",
<Date> null, <Category> "Fifa 2022",
<Title> "The first pitch for Qatar 2022 sets a new record"}
