# Supplementary material for: Event-Dataset: Temporal information retrieval and text classification dataset
Source: Data Brief. 2019 May 23;25:104048. doi: 10.1016/j.dib.2019.104048 (PMC6554222; doi:10.1016/j.dib.2019.104048)
Supplement: Multimedia component 2 [file mmc2.zip › Event-Dataset/11c/6.txt]

 "Research and Markets has announced the addition of the "Electric Motor Sales Market - Global Forecast to 2021" report to their offering.
The electric motor sales market is projected to reach USD 127.63 billion by 2021, growing at a CAGR of 6.26% during the forecast period. Increasing power demand, growing industrial, commercial, & residential infrastructure, rising HVAC application, and fuel-efficient transportation are set to drive the market growth for electric motors across the world.
The market for >1 hp (integral horsepower) motors is expected to grow at the highest CAGR from 2016 to 2021, considering growing demand from various end-user industries such as paper & pulp, chemicals, wastewater, and construction among others. The Middle Eastern & African market for > 1 hp motors is expected to grow during the forecast period due to the upcoming international events such as Dubai Expo 2020, FIFA World Cup 2022 in Qatar, and IAAF World Athletics Championship 2019 in Qatar. These events are expected to act as catalysts for the growth of the construction market in the Middle East, which would further boost the > 1 hp (integral horsepower) motors market.
In terms of market, by region, Asia-Pacific is expected to be the fastest growing region of the electric motor sales market during the forecast period. The growth in agriculture sector is continuously increasing in China, India, Australia, and South Korea which will further boost the demand for electric motors in the region.  Apart from Asia-Pacific, Europe and North America are also the biggest markets for electric motors. Aging infrastructure of water and wastewater treatment facilities in North America is expected to influence the growth of the electric motor sales market in the coming years.
Key Topics Covered:

 1 Introduction

 2 Research Methodology

 3 Executive Summary

 4 Premium Insights

 5 Market Overview

 6 Electric Motor Sales Market, By Type

 7 Electric Motor Sales Market, By Voltage

 8 Electric Motor Sales Market, By Output Power

 9 Electric Motor Sales Market, By End-User

 10 Global Electric Motor Sales Market, By Region
For more information about this report visit http://www.researchandmarkets.com/research/z4jk3d/electric_motor
Laura Wood, Senior Manager
press@researchandmarkets.com

 For E.S.T Office Hours Call +1-917-300-0470
 For U.S./CAN Toll Free Call +1-800-526-8630
 For GMT Office Hours Call +353-1-416-8900

 U.S. Fax: 646-607-1907
 Fax (outside U.S.): +353-1-481-1716
To view the original version on PR Newswire, visit:http://www.prnewswire.com/news-releases/electric-motor-sales-market-to-reach-12763-billion-by-2021-increasing-power-demand--fuel-efficient-transportation-to-drive-market-growth-for-electric-motors-across-the-world---research-and-markets-300443526.html",
<Date> "2017-04-21T23:00:00.000Z",
<Category> "Fifa 2022",
<Title> "Electric Motor Sales Market to Reach $127.63 Billion by 2021: Increasing Power Demand & Fuel-efficient Transportation to Drive Market Growth for Electric Motors Across the World - Research and Markets"}
