# Supplementary material for: Event-Dataset: Temporal information retrieval and text classification dataset
Source: Data Brief. 2019 May 23;25:104048. doi: 10.1016/j.dib.2019.104048 (PMC6554222; doi:10.1016/j.dib.2019.104048)
Supplement: Multimedia component 2 [file mmc2.zip › Event-Dataset/11c/rel-jud.xlsx]

## Sheet: Annoted_new_word_vector
Doc-id	Relevancy
1	0
2	0
3	0
4	0
5	0
6	0
7	0
8	0
9	0
10	0
11	0
12	0
13	0
14	0
15	0
16	0
17	1
18	0
19	0
20	0
21	0
22	0
23	0
24	1
25	0
26	0
27	1
28	1
29	1
30	0
31	0
32	1
33	0
34	0
35	0
36	0
37	1
38	1
39	1
40	0
41	1
42	0
43	0
44	0
45	0
46	1
47	0
48	0
49	0
50	1
51	0
52	0
53	0
54	0
55	0
56	0
57	1
58	1
59	1
60	1
61	0
62	0
63	0
