# Supplementary material for: Event-Dataset: Temporal information retrieval and text classification dataset
Source: Data Brief. 2019 May 23;25:104048. doi: 10.1016/j.dib.2019.104048 (PMC6554222; doi:10.1016/j.dib.2019.104048)
Supplement: Multimedia component 2 [file mmc2.zip › Event-Dataset/12c/1.txt]

 "“Half-life in Fukushima” is a documentary feature in competition at the 60th San Francisco International Film Festival. It represents a Switzerland and France collaboration, with co-directors Mark Olexa and Francesca Scalisi at the helm. While the production represents a European origin, the subject matter had gained world-wide attention no less than Chernobyl in 1986.
The 2011 T?hoku earthquake and tsunami in Japan directly set off the Fukushima Nuclear Plant disaster. The town surrounding the Plant was evacuated due to radioactive fallout. Filmmakers Olexa and Scalisi entered the Fukushima red zone five years later and documented a resident still living there, a farmer named Naoto Matsumura.
How Naoto was given permission to stay there is not explained in the film. Actually, Naoto was not alone. He remains in Fukushima with his elderly father, the two striving on a life of self-sufficiency. There is no water from the tap, and radioactive fallouts render everything poisonous, including the mushrooms Naoto had been picking for years in the forest at the back of his home. Only the boisterous ocean remains a powerful reminder of what life was like before disaster hit.
The directors capture their subject with quiet sensitivity and empathy. At first devastated by the loss of everything, but now five years later Naoto is resigned to accept a solitary existence in the ghost town. There are nuclear cleanup crews still working during the day, but all in protective suits and masks. We see Naoto wearing ordinary clothes, feeding his cattle, wandering the streets alone, reminiscing by the ocean, or going into the forest just to look at the trees.
In the opening shot, we see the definition of the term “half-life”. It refers to the time it takes for one-half of the atoms of a radioactive material to disintegrate. It is also an apt metaphor describing the remnants of a life in Naoto. In many scenes, a stationary camera allows us to experience Naoto’s coming and going in real time. One of such moments is when the camera stays with Naoto from a distance as he stops his truck at an intersection when the traffic lights turn red. We stop with him, the scene motionless and silent for about a minute until the green lights come on. Such a vicarious moment into a life on hold is eerily poignant.
One might be surprised to see traffic lights still function and Naoto still obeys them when he is the only one driving in town. It is heart-wrenching to see one man try to maintain normalcy despite all loss, attempting to carve out a life in the midst of desolation. What more, we see Naoto playing a round of golf in an abandoned driving range and singing Karaoke on his own. The film ends with this scene. We hear Naoto sing a song of lost love, a life he can never go back to. After that, we hear the ocean roar as the screen fades to black.
Showings for “Half-life in Fukushima” are on April 13, 17, and 19 at two venues in the Bay Area. , <Date> null, <Category> "Fukushima disaster 2011",
<Title> "“Half Life in Fukushima” documents life in the red zone five years after the nuclear disaster | Asian American Press"}
