# Supplementary material for: Event-Dataset: Temporal information retrieval and text classification dataset
Source: Data Brief. 2019 May 23;25:104048. doi: 10.1016/j.dib.2019.104048 (PMC6554222; doi:10.1016/j.dib.2019.104048)
Supplement: Multimedia component 2 [file mmc2.zip › Event-Dataset/12c/13.txt]

 "Deep-ocean sound waves could one day prevent deadly tsunamis from reaching the shoreline.
A mathematician has proposed a radical new method to dissipate tsunami energy by firing acoustic-gravity waves, reducing its height to minimize damage to both human life and the environment.
Ultimately, the researcher says these waves could be fired repeatedly at an incoming tsunami to wipe it out entirely by spreading its energy over a large area.
HOW IT WOULD WORK  According to the researcher, the acoustic-gravity waves would react with the tsunami, forcing its energy to spread out and effectively reducing its amplitude (wave height). For the plan to work, the researcher says it will first be necessary to develop highly accurate AGW frequency transmitters or modulators, though this will be challenging. And, it may also be possible to harness the naturally occurring AGWs that are generated in the geological event itself.
The potentially life-saving technique, proposed by Dr Usama Kadri of Cardiff University’s School of Mathematics, is described in a paper published to the journal Heliyon.
According to the mathematician, the naturally occurring acoustic-gravity waves (AGWs) could react with a tsunami in a way that forces its energy to spread out.
AGWs can travel thousands of meters below the surface, moving at the speed of sound.
If we can find a way to engineer AGWs, they could be fired at tsunamis to reduce the amplitude, or height, of the monstrous wave, the researcher said.
Tsunamis, like the devastating Fukushima event in 2011, are triggered by violent geological events, including earthquakes and landslides, and can have catastrophic effects on populations near the shoreline.
In 2004, a devastating tsunami in the Indian Ocean caused by a magnitude 9 earthquake caused over 230,000 deaths in 14 countries, with more than 1,500 times the amount of energy of the Hiroshima atomic bomb released in the two events.
‘Within the last two decades, tsunamis have been responsible for the loss of almost half a million lives, widespread long-lasting destruction, profound environmental effects and global financial crisis,’ Dr Kadri said.
‘Up until now, little attention has been paid to trying to mitigate tsunamis and the potential of acoustic-gravity waves remains largely unexplored.’
For the plan to work, the researcher says it will first be necessary to develop highly accurate AGW frequency transmitters or modulators, though this will be challenging.
And, it may also be possible to harness the naturally occurring AGWs that are generated in the geological event itself.
The researcher has already shown that a deep ocean system of this kind could be used for early detection.
‘In practice, generating the appropriate acoustic-gravity waves introduces serious challenges due to the high energy required for an effective interaction with a tsunami,’ Dr Kadri said.
‘However, this study has provided proof-of-concept that devastating tsunamis could be mitigated by using acoustic-gravity waves to redistribute the huge amounts of energy stored within the wave, potentially saving lives and billions of pounds worth of damage.’",
<Date> "2017-01-25T22:33:53+0000",
<Category> "Fukushima disaster 2011",
<Title> "Deep ocean SOUND waves could stop tsunamis from causing destruction"}
