# Supplementary material for: Event-Dataset: Temporal information retrieval and text classification dataset
Source: Data Brief. 2019 May 23;25:104048. doi: 10.1016/j.dib.2019.104048 (PMC6554222; doi:10.1016/j.dib.2019.104048)
Supplement: Multimedia component 2 [file mmc2.zip › Event-Dataset/12c/34.txt]

 "11 March 2011 is a date that will be remembered by the Japanese.
On that fateful day, the Fukushima I Nuclear Power Plant in Fukushima, Japan, had a meltdown following a tsunami.
After the disaster, residents living around the facility had to be evacuated due to radiation.
Six years after the incident, Acid Cow has posted a series of photos showing what's left of the areas surrounding the power plant.
As one would expect, they have become ghost towns that are a far cry from the busy, vibrant communal areas they once were.
Have a look at the haunting photos in the gallery above.",
<Date> null, <Category> "Fukushima disaster 2011",
<Title> "Haunting Photos Show What's Left In Fukushima After The 2011 Nuclear Disaster"}
