# Supplementary material for: Event-Dataset: Temporal information retrieval and text classification dataset
Source: Data Brief. 2019 May 23;25:104048. doi: 10.1016/j.dib.2019.104048 (PMC6554222; doi:10.1016/j.dib.2019.104048)
Supplement: Multimedia component 2 [file mmc2.zip › Event-Dataset/12c/43.txt]

 "Japan is planning to use Pokemon Go to boost tourism in its disaster-struck regions.
Officials from several areas affected by natural disasters such as earthquakes and tsunamis are said to be discussing different ways of using the game to attract visitors to the region.
There has already been substantial funds set aside to promote the game according to reports and there are even proposals to make parts of the game exclusive to Japan for a limited time.
Rocketnews24 reported that officials from Tohoku's Fukushima, Miyagi and Iwate prefectures and the Kumamoto prefecture on Kyushu have all raised proposals about the ways in which the game could be used for tourism purposes.
Many of these involve increasing the number of Gyms and Pokestops, both elements of the game that players must visit to interact with.
Miyagi prefecture is said to have secured 30million Yen (£217,389) in funding, which will be used in conjunction with Pokemon Go.
The funding forms part of the Great East Japan Earthquake reconstruction policy, which targets the Tohoku region.
The four prefectures involved in the proposal to use Pokemon Go to attract tourists are Tohoku's Fukushima, Miyagi and Iwate prefectures and the Kumamoto prefecture on Kyushu. Tohoku was affected by a 9.0 magnitude earthquake in March 2011 - the most powerful to ever be recorded in Japan. The earthquake caused a major tsunami to hit Miyagi and Iwate. The tsunami also hit Fukushima and eventually led to the disaster at its nuclear power plant. A total of 15,891 people died as a result of the earthquake.  In April this year, Kumamoto was affected by a 7.0 magnitude earthquake.
Tohoku was affected by Japan's biggest ever earthquake and subsequent tsunamis in March 2011 and has been struggling since.
Half of the 30million Yen set aside will be used to promote local Pokestops, where players can collect items to help them in their quest in the game.
The promotion will include the use of pamphlets as well as advertisements on TV.
Another 10million Yen (£72,463) of the budget will be used to host special Pokemon Go events held across the four prefectures involved in the discussions.
The final 5million Yen (£36,231) will be used by Niantic, the maker of the game, for 'system improvement'.
Miyagi officials are also said to have sent a proposal to Niantic to request that the region has exclusive characters for the disaster affected region for a limited period.
The characters Tauros, Kangaskhan, Mr. Mime and Farfetch'd are thought to be found only in some regions of the world according to Eurogamer.
It is hoped that these might be made available in the four prefectures to encourage locals and international visitors to travel to the region.
THE POPULAR (AND DANGEROUS) APP TAKING THE WORLD BY STORM: THE RULES, ROUTES AND QUIRKS OF POKEMON GO Pokemon Go has been extremely popular in Japan since it launched in the country earlier this year The aim of Pokémon Go is to 'catch' virtual animated Pokémon which have been superimposed into real-world locations by using a smartphone. Players - known as Poketrainers - begin by choosing a starting character: either Bulbasaur, Charmeleon or Pikachu. They then travel between the real world and the virtual world of Pokémon to capture different creatures which hide in locations suited to their species. This means that if a Pokémon is a water species, like a Magicarp or Squirtle, they will likely be found in locations where there is real water around. Other places the monsters might hide are grass, air, or other ground such as pavement. Some creatures are harder to find and capture than others.  As users move around the virtual map - by literally walking through the real world - their smartphone will vibrate to let them know when a Pokémon is nearby.  Gamers can then throw a 'PokeBall' at the creature in an attempt to capture the Pokémon and add it to their collection. After players capture the creatures, they can then train their Pokemon and 'battle' them against other creatures at 'PokeGyms' - which are actual landmarks outside of your usual 'neighbourhood' where players congregate. British gamers who downloaded the game early were surprised to discover gyms at MI5 and MI6 in London.   Users can also stop at different real-life local landmarks known as 'PokeStops', which is where many of the Pokemon appear and where players can stock up on more PokeBalls or enhance their Pokemon.  Gamers can explore cities and towns around in their vicinity and around the globe to capture as many as 722 species of Pokémon.",
<Date> "2016-09-05T12:04:15+0100",
<Category> "Fukushima disaster 2011",
<Title> "Japan wants to use Pokemon Go to attract visitors to Fukushima"}
