# Supplementary material for: Event-Dataset: Temporal information retrieval and text classification dataset
Source: Data Brief. 2019 May 23;25:104048. doi: 10.1016/j.dib.2019.104048 (PMC6554222; doi:10.1016/j.dib.2019.104048)
Supplement: Multimedia component 2 [file mmc2.zip › Event-Dataset/12c/61.txt]

 "The 9.0 magnitude earthquake of 2011 sloshed water across the Pacific like it was a pool and sent seismic waves rippling around the planet.
Since those reactors were no longer producing the power needed to run their own cooling pumps, backup generators switched on to keep those vital pumps operating. For fifty minutes following the earthquake, everything was working perfectly and just as planned. Then the tsunami hit.The 43' wave revealed Fukushima's first design flaw by running over the plant's 20' sea barrier like it was a speed bump. With the ocean now pouring in, the facility's second and ultimately fatal flaw  became apparent. The backup generators were located in the basement, the first place that was flooded. Those machines were not made to work under water, so they stopped generating electricity. With nothing left to power the cooling pumps, the unbound fire of nuclear fission was free to melt the uranium fuel rods and burn through the reactors. After meltdowns in three of those reactors, workers at Fukushima were able to get enough water flowing through a jerry-rigged cooling system to solidify the molten uranium and keep the crisis in check.Over the intervening years, the installation of a circulation system that includes filters for radioactivity and over 1,000 holding tanks has managed to keep the escaped nuclear fuel cool and reduce the contaminated runoff. In that circulatory system, cooling water is first pumped into the reactors. Once inside, the water becomes heated and radioactive, as it is exposed to the uranium fuel. Exiting the reactors, the warmed/radiated water is forced through filters and then sent into the holding tanks for cooling and storage. If the water is sufficiently decontaminated, it is recirculated through the system. If still too radioactive, the water remains in the tanks.Fukushima's makeshift and hastily constructed cooling/reclamation system is far from water tight. Amid the miles of pipes and continuously increasing number of storage tanks , there have always been leaks -- and even with all those holding tanks, there is still not enough storage capacity. Occasionally, tanks filled with lightly contaminated water have to be emptied to make room for water which is more radioactive. That excess water is dumped into the ocean.
A more perplexing problem than the leaky plumbing is the groundwater at Fukushima . That subsurface water flows through Fukushima's foundation, picks up the plant's radioactive material, then drains into the sea. Despite the construction of an underground ice wall designed to seal off that water, the subterranean runoff has barely been slowed down.Up to this point, preventing Fukushima's radioactive water from entering the ocean has proven to be impossible. Tracking where that tainted water has traveled in the ocean is a much easier task. The North Pacific Gyre is a large scale combination of four ocean currents that circulates water around the periphery of the North Pacific. At the west end of the ocean, the clockwise circulation flows northeastward towards higher latitudes. Water from Fukushima is caught up in that current and is initially swept in the direction of Kamchatka. So just like atmospheric flow kept Fukushima's airborne fallout from falling on Hawaii, ocean currents have steered the waterborne radiation away from the Islands.In the central Pacific, the gyre shifts to a more easterly heading as it travels below the Bering Sea and under the Aleutians. Once beneath the Alaskan Gulf, the current dives southeastward down the west coast of North America. That's where Daiichi's signature radionuclide, cesium-134, first made landfall . Cesium-134 is an unstable isotope so it doesn't last very long, and its only source on Earth is nuclear bomb blasts or the core of nuclear reactors.Since there haven't been any nuclear weapons tests conducted in the Pacific since the middle of the last century, the Ce-134 could have only come from Fukushima. In early 2014, the radioactive isotope was detected offshore of Vancouver, British Columbia. Although the concentrations were very low, even less than the Canadian safety limit for cesium in drinking water, they were proof that radioactive water from Fukushima had completed the transpacific trek.Within two years of the Canadian landfall, the southward drifting radionuclides made their US debut. The telltale cesium signature was first spotted in nearshore water samples taken from Tilamook Bay and Gold Beach, Oregon, then a hundred miles offshore off Eureka, California. Once again, the levels of contamination measured fell far below the lowest limits set for potable water.Half a dozen years ago, a tsunami temporarily submerged Fukushima and permanently sealed its fate as the worst nuclear disaster since Chernobyl. But while Chernobyl is now covered over with enough concrete to contain its radiation, Fukushima remains an open wound still bleeding radioactive elements into the sea. The reactors are ground zero, with radioactivity so high that even robots quickly fry there . Beyond that instant death zone, the radiation steadily drops. Although measurements of radioactivity taken along the coast of Daiichi continue to show contamination levels many times above normal, that water is still considered safe for swimming. As the plume of Fukushima's outflow moves further out into the ocean, the Pacific's colossal water volume dwarfs the scale of the radioactive runoff and reduces the initial concentration millions of times more. By the time that tainted water reaches the other side of the sea, radionuclides have been so thoroughly diluted that only very sensitive instruments can detect them. At that point they are not a realistic safety concern.Fukushima itself is still a major concern. No one knows when the radioactive drainage will stop, what to do with all the radioactive water being stored, or how to recover the melted uranium fuel. We will likely be into the second half of this century before all these issues are resolved. Should something go terribly wrong at Fukushima during that time, there is potential for an even greater release of radioactivity into the ocean. If that worst-case scenario happens, we now know how long it will take before that new round of nuclides starts showing up on our shores.Finally, the news from Fukushima is not all bad. Steady progress has been made decontaminating the land around Daiichi since 2011. More residential areas have been re-opened and more farms are cultivating crops again. And Japan will show the world how well the Fukushima prefecture is recovering by hosting baseball and softball games of the 2020 Olympics in Fukushima Stadium -- Go 'topes!
",
<Date> null, <Category> "Fukushima disaster 2011",
<Title> "Ocean Oddities: Oh Fuk! Radioactive Contamination Found In US Waves"}
